# Supplementary material for: Effect of Lysine to Arginine Mutagenesis in the V3 Loop of HIV-1 gp120 on Viral Entry Efficiency and Neutralization
Source: PLoS One. 2015 Mar 18;10(3):e0119879. doi: 10.1371/journal.pone.0119879 (PMC4364900; doi:10.1371/journal.pone.0119879)
Supplement: S1 Dataset — (TXT) [file pone.0119879.s001.txt]

Fig_2b

NL952.1										
RRR	RRK	RKR 	RKK	KRR	KRK	KKR	KKK			
419,6	346,6	380	364,6	301,8	171,4	203,1	118,5			
21,0	12,1	15,6	13,6	13,7	7,4	8,2	7,7											
RRQ	RKS	RTR	KKN	KKQ	KTK	SRR	SKR	SKK		
371,8	371,7	344,5	384,7	344,6	104,4	162,3	112,2	94,3		
7,9	9,2	7,0	15,3	12,8	7,1	8,2	5,3	5,5

NL952.2											
RRR	RRK	RKR 	RKK	KRR	KRK	KKR	KKK					
506,0	383,3	444,7	417,3	363,1	204,4	194,9	102,0	
12,7	8,6	10,8	14,1	6,9	8,7	9,2	4,9					
												
RRQ	RKS	RTR	KKN	KKQ	KTK	SRR	SKR	SKK		
429,1	382,3	384,1	451,2	365,1	81,0	178,6	93,4	77,6	
7,5	8,2	14,2	7,8	12,7	7,5	8,6	7,5	5,7

NL952.3											
RRR	RRK	RKR 	RKK	KRR	KRK	KKR	KKK		
443,2	343,9	403,1	365,1	334,6	188,5	198,2	99,9	
13,8	8,8	10,3	8,4	8,9	7,3	7,5	7,0	

RRQ	RKS	RTR	KKN	KKQ	KTK	SRR	SKR	SKK
439,4	393,5	363,2	424,4	370,9	80,9	164,6	81,9	72,0
16,3	9,7	9,5	13,0	10,1	6,7	10,9	8,2	5,7	

Fig_3a

NL952.1/0										
RRR	RRK	RKR 	RKK	KRR	KRK	KKR	KKK			
100	100	100	100	100	100	100	100
4,9	2,6	4,6	3,9	3,5	4,4	3,1	3,4	

NL952.1/125										
RRR	RRK	RKR 	RKK	KRR	KRK	KKR	KKK	
43,0	42,6	48,5	43,9	46,1	45,9	60,4	86,2
3,0	3,5	3,1	3,6	3,7	2,4	4,19	5,9

NL952.1/250									
RRR	RRK	RKR 	RKK	KRR	KRK	KKR	KKK	
23,2	16,0	22,1	19,0	23,0	21,2	31,9	37,8
3,0	2,4	3,1	2,8	2,6	2,7	3,5	3,7

NL952.1/500									
RRR	RRK	RKR 	RKK	KRR	KRK	KKR	KKK	
0	0	0	0	0	0	0	3,8
-	-	-	-	-	-	-	1,8

NL952.1/1000								
RRR	RRK	RKR 	RKK	KRR	KRK	KKR	KKK	
0	0	0	0	0	0	0	0
-	-	-	-	-	-	-	-

NL952.2/0										
RRR	RRK	RKR 	RKK	KRR	KRK	KKR	KKK			
100	100	100	100	100	100	100	100
4,1	5,1	4,2	4,6	45,1	5,5	3,9	4,7

NL952.2/125										
RRR	RRK	RKR 	RKK	KRR	KRK	KKR	KKK	
60,7	72,2	70,9	76,2	67,4	75,9	74,3	81,2
5,2	6,3	2,1	5,4	3,4	4,4	5,1	5,5

NL952.2/250									
RRR	RRK	RKR 	RKK	KRR	KRK	KKR	KKK	
29,8	40,7	33,6	87,5	35,7	45,8	48,9	55,6
4,4	4,1	4,4	5,0	3,5	3,0	4,5	5,0

NL952.2/500									
RRR	RRK	RKR 	RKK	KRR	KRK	KKR	KKK	
0	10,9	12,4	32,11	11,1	19,5	23,5	26,0
-	2,1	1,6	4,3	2,3	2,7	2,1	3,6

NL952.2/1000								
RRR	RRK	RKR 	RKK	KRR	KRK	KKR	KKK
0	0	0	12,2	0	1,3	1,6	6,1
-	-	-	2,7	-	1,4	1,4	2,1

NL952.3/0										
RRR	RRK	RKR 	RKK	KRR	KRK	KKR	KKK			
100	100	100	100	100	100	100	100
5,5	5,5	5,0	4,3	5,8	4,8	3,5	3,5

NL952.3/125										
RRR	RRK	RKR 	RKK	KRR	KRK	KKR	KKK	
64,0	69,5	71,4	78,1	60,0	80,8	71,4	73,0
4,1	6,7	6,0	5,5	5,7	6,4	5,5	7,4

NL952.3/250									
RRR	RRK	RKR 	RKK	KRR	KRK	KKR	KKK	
21,8	57,9	33,2	50,2	30,9	44,1	46,6	44,5
4,2	4,5	4,4	6,2	6,1	4,8	2,6	5,1

NL952.3/500									
RRR	RRK	RKR 	RKK	KRR	KRK	KKR	KKK	
0	10.3	12.6	27,3	8,0	23,5	22,7	19,3
-	2,9	3,4	3,0	3,5	3,1	3,0	4,2

NL952.3/1000								
RRR	RRK	RKR 	RKK	KRR	KRK	KKR	KKK
0	0	0	12,6	0	3,3	3,6	6,3
-	-	-	4,1	-	2,4	2,7	4,1

Fig_3b

NL952.1/0
RRR	RRK	RKR 	RKK	KRR	KRK	KKR	KKK
0	100	100	100	100	100	100	100
-	6,8	6,6	7,3	7,8	7,7	7,7	6,6
	
NL952.1/125										
RRR	RRK	RKR 	RKK	KRR	KRK	KKR	KKK
0	48,7	52,1	64,2	47,8	39,7	59,2	67,6
-	5,7	4,5	4,9	5,6	4,0	4,6	5,5

NL952.1/250										
RRR	RRK	RKR 	RKK	KRR	KRK	KKR	KKK
0	18,5	31,9	35,5	23,1	20,6	32,56	49,7
-	4,2	5,2	5,9	5,1	5,9	4,2	4,5

NL952.1/500	
RRR	RRK	RKR 	RKK	KRR	KRK	KKR	KKK
0	0	11,7	20,6	0	14,8	12,8	24,6
-	-	4,6	3,9	-	5,0	3,6	5,9

NL952.1/1000										
RRR	RRK	RKR 	RKK	KRR	KRK	KKR	KKK
0	0	0	4,01	0	1,0	0	5,5
-	-	-	2,1	-	0,8	-	2,5					

Fig_4

NL952.1/0
RRR	RRK	RKR 	RKK	KRR	KRK	KKR	KKK
100	100	100	100	100	100	100	100
7,3	6,7	6,1	7,8	6,9	7,3	6,1	7,8

NL952.1/1
RRR	RRK	RKR 	RKK	KRR	KRK	KKR	KKK
87,5	100	94,9	100	100	100	100	100
7,2	7,8	6,6	7,1	6,1	6,5	7,3	5,2

NL952.1/2
RRR	RRK	RKR 	RKK	KRR	KRK	KKR	KKK
76,0	92,5	91,3	95,1	92,6	91,3	93,6	97,0
6,2	4,9	4,7	4,5	5,9	5,6	6,1	6,9


NL952.1/4
RRR	RRK	RKR 	RKK	KRR	KRK	KKR	KKK
37,8	86,3	77,5	86,1	88,2	80,2	88,4	89,6
3,2	5,8	6,3	5,0	5,1	6,4	6,4	4,7

NL952.1/8
RRR	RRK	RKR 	RKK	KRR	KRK	KKR	KKK
10,5	50,0	43,2	54,6	50,4	44,9	58,3	59,4
2,4	4,8	4,6	4,7	2,0	3,9	4,0	4,7

NL952.1/16
RRR	RRK	RKR 	RKK	KRR	KRK	KKR	KKK
4,8	21,4	13,0	23,3	20,8	21,2	24,8	26,6
1,1	1,4	2,8	2,4	2,2	2,1	3,3	3,2

NL952.1/32
RRR	RRK	RKR 	RKK	KRR	KRK	KKR	KKK
0	8,2	4,2	8,6	8,0	3,1	10,9	15,3
-	3,9	2,0	4,1	3,8	1,5	5,2	7,3

NL952.1/64
RRR	RRK	RKR 	RKK	KRR	KRK	KKR	KKK
0	0	0	0	0	0	0	14,9
-	-	-	-	-	-	-	2,1

NL952.1/128
RRR	RRK	RKR 	RKK	KRR	KRK	KKR	KKK
0	0	0	0	0	0	0	0
-	-	-	-	-	-	-	-

NL952.2/0
RRR	RRK	RKR 	RKK	KRR	KRK	KKR	KKK
100	100	100	100	100	100	100	100
7,5	6,5	7,2	6,0	6,7	5,4	5,8	8,2

NL952.2/1
RRR	RRK	RKR 	RKK	KRR	KRK	KKR	KKK
80,0	74,9	81,6	83,3	85,5	76,2	84,4	90,7
6,6	5,4	6,9	5,9	7,5	7,4	6,2	6,8

NL952.2/2
RRR	RRK	RKR 	RKK	KRR	KRK	KKR	KKK
60,2	65,5	75,6	75,6	76,6	65,7	69,7	79,1
5,4	5,7	6,1	5,3	6,0	6,2	6,2	6,1

NL952.2/4
RRR	RRK	RKR 	RKK	KRR	KRK	KKR	KKK
38,4	40,1	49,1	51,4	54,8	42,8	51,6	60,0
4,9	4,0	5,3	5,4	5,6	4,8	4,4	5,5

NL952.2/8
RRR	RRK	RKR 	RKK	KRR	KRK	KKR	KKK
1,7	15,3	17,6	20,0	17,2	16,4	22,7	28,0
0,4	1,7	2,6	2,0	3,0	2,4	2,0	3,0	


NL952.2/16
RRR	RRK	RKR 	RKK	KRR	KRK	KKR	KKK
0	1,9	4,2	5,5	2,7	1,3	5,9	9,2
-	0,3	0,7	0,7	0,6	0,6	0,8	1,0

NL952.2/32
RRR	RRK	RKR 	RKK	KRR	KRK	KKR	KKK
0	0	0	0	0	0	0	2,1
-	-	-	-	-	-	-	0,4

NL952.2/64
RRR	RRK	RKR 	RKK	KRR	KRK	KKR	KKK
0	0	0	0	0	0	0	0
-	-	-	-	-	-	-	-

NL952.2/128
RRR	RRK	RKR 	RKK	KRR	KRK	KKR	KKK
0	0	0	0	0	0	0	0
-	-	-	-	-	-	-	-

Fig_5

NL952.1/0
RRQ	RKS	RTR	KKN	KKQ	KTK	SRR	SKR	SKK
100	100	100	100	100	100	100	100	100
4,0	6,2	5,0	5,7	6,6	5,1	3,6	5,4	4,7

NL952.1/125
RRQ	RKS	RTR	KKN	KKQ	KTK	SRR	SKR	SKK
52,4	65,9	63,3	69,1	70,5	50,4	70,5	65,9	62,2
4,1	3,9	4,2	4,0	3,7	3,9	3,7	3,9	3,1

NL952.1/250
RRQ	RKS	RTR	KKN	KKQ	KTK	SRR	SKR	SKK
33,4	44,5	21,9	37,9	40,2	26,7	47,8	44,5	43,1
4,3	4,2	2,5	3,8	4,2	4,3	3,2	4,2	3,5

NL952.1/500
RRQ	RKS	RTR	KKN	KKQ	KTK	SRR	SKR	SKK
12,2	17,2	0	16,5	19,1	7,4	31,9	19,1	22,3	
3,4	7,7	-	4,6	3,1	2,8	3,6	4,3	4,4

NL952.1/1000
RRQ	RKS	RTR	KKN	KKQ	KTK	SRR	SKR	SKK
0	0	0	1,8	4,0	0	11,9	0	9,0
-	-	-	1,3	3,0	-	3,7	-	4,4

NL952.2/0
RRQ	RKS	RTR	KKN	KKQ	KTK	SRR	SKR	SKK
100	100	100	100	100	100	100	100	100
6,4	5,8	4,0	4,8	5,5	4,8	4,5	6,2	5,9

NL952.2/125
RRQ	RKS	RTR	KKN	KKQ	KTK	SRR	SKR	SKK
65,6	44,2	41,9	62,5	63,6	39,7	72,1	44,2	44,9
4,1	3,4	3,5	2,8	2,8	4,7	4,3	4,5	2,8

NL952.2/250
RRQ	RKS	RTR	KKN	KKQ	KTK	SRR	SKR	SKK
34,6	20,4	15,5	31,6	29,6	17,4	48,4	18,4	23,7
3,2	4,0	4,6	2,8	3,7	3,7	4,8	4,9	4,1

NL952.2/500
RRQ	RKS	RTR	KKN	KKQ	KTK	SRR	SKR	SKK
10,7	4,6	0	0	8,6	6,2	31,6	1,3	2,6
3,9	2,2	-	-	2,6	3,8	4,8	1,0	1,5

NL952.2/1000
RRQ	RKS	RTR	KKN	KKQ	KTK	SRR	SKR	SKK

0	0	0	0	0	0	10,5	0	0
-	-	-	-	-	-	1,8	-	-

NL952.3/0
RRQ	RKS	RTR	KKN	KKQ	KTK	SRR	SKR	SKK
100	100	100	100	100	100	100	100	100
6,3	4,8	7,4	6,2	^7,8	5,4	8,2	6,6	4,8

NL952.3/125
RRQ	RKS	RTR	KKN	KKQ	KTK	SRR	SKR	SKK
66,4	47,3	40,7	58,2	63,1	51,9	69,4	48,9	46,8
3,3	3,7	4,7	3,9	3,3	3,5	3,7	3,1	3,1

NL952.3/250
RRQ	RKS	RTR	KKN	KKQ	KTK	SRR	SKR	SKK
31,5	18,9	6,3	22,3	28,9	16,4	46,0	22,0	25,6
4,0	3,3	2,7	4,4	4,4	3,7	5,0	4,7	3,3

NL952.3/500
RRQ	RKS	RTR	KKN	KKQ	KTK	SRR	SKR	SKK
11,1	2,2	0	7,1	9,1	0	24,6	4,7	11,4
3,4	4,6	-	4,0	4,3	-	2,1	3,2	1,7

NL952.3/1000
RRQ	RKS	RTR	KKN	KKQ	KTK	SRR	SKR	SKK
0	0	0	0	0	0	7,1	0	0
-	-	-	-	-	-	4,0	-	-

Fig_6
NL952.1/KKK
100	110,4	163,2	100,2
12,3	16,9	21,6	15,6

NL952.2/KKK
100	96,7	150,0	40,3
11,4	16,6	24,3	8,8

NL952.3/KKK
100	96,8	152,0	36,0
19,5	15,3	24,0	11,7

NL952.1/RRR
100	104,1	98,6	97,3
15,3	13,6	14,0	11,8

NL952.2/RRR
100	104,1	98,6	97,3
15,3	13,6	14,0	11,8

NL952.3/RRR
100	96,1	97,0	97,2
16,2	12,6	14,7	16,4
